# Supplementary material for: Progesterone Receptor Expression Level Predicts Prognosis of Estrogen Receptor-Positive/HER2-Negative Young Breast Cancer: A Single-Center Prospective Cohort Study
Source: Cancers (Basel). 2023 Jun 30;15(13):3435. doi: 10.3390/cancers15133435 (PMC10341192; doi:10.3390/cancers15133435)
Supplement: Supplementary file 1 [file cancers-15-03435-s001.zip]

Archive with 1 entries (1 files):
- cancers-2407243-supplementary.pdf
